# Supplementary material for: Identification of the Regulatory Genes of UV-B-Induced Anthocyanin Biosynthesis in Pepper Fruit
Source: Int J Mol Sci. 2022 Feb 10;23(4):1960. doi: 10.3390/ijms23041960 (PMC8879456; doi:10.3390/ijms23041960)
Supplement: Supplementary file 1 [file ijms-23-01960-s001.zip]

Archive with 1 entries (1 files):
- ijms-1557696-supplementary.pdf
